# Supplementary material for: BRD3/4 inhibition and FLT3-ligand deprivation target pathways that are essential for the survival of human MLL-AF9+ leukemic cells
Source: PLoS One. 2017 Dec 14;12(12):e0189102. doi: 10.1371/journal.pone.0189102 (PMC5730124; doi:10.1371/journal.pone.0189102)
Supplement: S1 Table — (XLSX) [file pone.0189102.s001.xlsx]

## Sheet: IBET151 downregulated genes
S1 Table. Transcriptome data
Gene Symbol	fc 0.5 uM IBET151	fc 1 uM IBET151	fc 2 uM IBET151
TMEM173	0.700692	0.387601	0.334591
ARHGAP4	0.758529	0.703009	0.334452
PPIF	0.519958	0.216294	0.334085
NUDC	0.357119	0.311451	0.333941
HCCS	0.568226	0.773154	0.3338
AC069278.4	0.166394	0.266045	0.333669
APH1A	0.452846	0.440276	0.33363
ARHGEF10L	0.616806	0.304826	0.333252
BCKDK	0.326739	0.335676	0.333184
FASTK	0.358864	0.245289	0.333113
ALG8	0.489072	0.487086	0.332745
CCT5	0.546574	0.452209	0.332739
CD36	0.0594898	0.204589	0.332705
S100A8	0.250398	0.0669553	0.332382
CTU2	0.274636	0.324537	0.332274
NUFIP1	0.448647	0.238167	0.33198
MRPS22	0.847466	0.481404	0.330772
PTPRE	0.49166	0.552908	0.330111
CRIP1	0.461605	0.464223	0.329956
TAGLN2	0.300451	0.322719	0.329822
MRPS12	0.543516	0.594283	0.329813
TMEM170B	0.451641	0.290231	0.329635
RRP15	0.320339	0.25303	0.32945
AKT2	0.522638	0.741217	0.328179
GOLGA5	0.336184	0.386975	0.327495
MRPS34	0.344188	0.341446	0.327256
IL6R	0.399293	0.269464	0.326681
RP11-571M6.8	0.777399	0.585913	0.32668
ABCF2	0.324865	0.298293	0.325889
EIF5AL1	0.30372	0.179906	0.325323
DCTPP1	0.289967	0.437634	0.324428
DENND3	0.500236	0.370907	0.324396
ZNF618	0.532216	0.505414	0.324291
MRPL12	0.638096	0.0480922	0.324005
ABCB10	0.945193	0.796755	0.323923
POLD1	0.141913	0.324378	0.323375
HYPK	0.41204	0.206769	0.322647
ECH1	0.53774	0.20038	0.322183
FAM118A	0.408854	0.647108	0.322143
DNAJC30	0.730096	0.396188	0.322143
SDC4	0.438058	0.940948	0.322143
SCFD2	0.292039	0.222856	0.322143
OCRL	0.576589	0.373332	0.322143
FAM207A	0.185843	0.02101	0.322143
TSFM	0.574025	0.165796	0.322143
LILRB4	0.343754	0.13619	0.322143
SMIM10	0.762545	0.907932	0.322143
ZNF536	0.0973462	0.412696	0.322143
OPA1	0.679054	0.761343	0.321907
PPA2	0.793872	0.691157	0.321338
ERVK3-1	0.680938	0.566245	0.320821
UTP11L	0.244029	0.511184	0.320778
PSMB10	0.544784	0.324803	0.320465
SLC22A16	0.78543	0.218946	0.320448
LINC00662	0.0398234	0.283635	0.320051
TMEM109	0.49672	0.37165	0.319505
MCOLN2	0.464463	0.406212	0.319451
ABHD14A	0.409274	0.84416	0.319317
PTPN2	0.367699	0.446203	0.318954
WDR76	0.217476	0.641699	0.318716
LGR4	0.427371	0.599204	0.318603
NDRG2	0.241795	0.402579	0.318466
PATL1	0.938124	0.790681	0.317731
ZDHHC3	0.461033	0.404544	0.317638
PRTN3	0.316234	0.264523	0.317545
RNF138	0.182446	0.167006	0.31744
MANF	0.356313	0.331815	0.316909
AKNA	0.676413	0.878315	0.316729
TWISTNB	0.442741	0.571607	0.315795
KIAA1462	0.229459	0.233468	0.315569
NCOA6	0.735792	0.538437	0.315289
C17orf104	0.454282	0.705012	0.315063
RFC2	0.337459	0.506059	0.314837
SLC3A2	0.266869	0.309758	0.314794
ZBTB46	0.600687	0.469047	0.314258
SLC29A1	0.30664	0.113285	0.31409
CHERP	0.583047	0.509276	0.313841
LRRC8D	0.639784	0.341555	0.31366
AC005329.7	0.207044	0.502943	0.313203
ACOT1	0.475077	0.307604	0.313069
HCST	0.872428	0.619795	0.312381
DDX41	0.339419	0.412501	0.312006
PYCARD	0.304806	0.322661	0.311956
C18orf54	0.774844	0.486449	0.311752
TADA2B	0.684311	0.0205021	0.311223
CASP2	0.935051	0.408081	0.310813
GPR160	0.453826	0.155012	0.310655
ZNF865	0.0309844	0.372054	0.310596
CERK	0.645422	0.747627	0.309818
BTG3	0.713196	0.924257	0.309623
AIMP1	0.536494	0.378696	0.309475
TIAF1	0.202649	0.564981	0.309433
SLC17A9	0.149913	0.332798	0.309258
GRWD1	0.322295	0.735492	0.309083
SRGN	0.334924	0.270203	0.309072
WDR77	0.337947	0.565352	0.308748
KLF7	0.993743	0.0577775	0.308721
PLAU	0.369709	0.331913	0.308435
MVD	0.502837	0.596893	0.307934
ETV6	0.711709	0.585479	0.307826
CTA-331P3.1	0.0426966	0.440508	0.307011
ABCE1	0.37588	0.315494	0.306914
TMEM209	0.543587	0.533684	0.30652
AP000275.65	0.450125	0.665583	0.306358
RCN1	0.623707	0.272786	0.3063
RANBP1	0.327961	0.409119	0.306162
RP11-603J24.9	0.303156	0.487756	0.305566
PHF8	0.201737	0.691049	0.305188
DCLRE1B	0.97427	0.821048	0.305188
TRAF2	0.0731924	0.341927	0.304318
CRTC2	0.643567	0.0770367	0.304246
NUP62	0.314107	0.490425	0.304141
C1QBP	0.42791	0.362284	0.304073
LARS	0.41465	0.31054	0.303877
POLR3D	0.215616	0.106727	0.303042
ST14	0.297487	0.395819	0.302911
KIF22	0.501961	0.455245	0.302384
NOL5BP	0.282352	0.248491	0.302307
SCNM1	0.399503	0.330807	0.302184
DNAJB9	0.873074	0.649997	0.302009
PCDHB5	0.136285	0.439109	0.300667
RASSF1	0.671138	0.257776	0.300667
ZNF346	0.225631	0.750674	0.300607
ZNF146	0.313417	0.209075	0.300601
GABPB1	0.286696	0.329754	0.300536
C12orf45	0.238167	0.741589	0.30025
VARS	0.392533	0.22748	0.30014
AMMECR1L	0.33506	0.412685	0.300125
GNL2	0.732627	0.452122	0.299975
POU2F2	0.459593	0.0972657	0.298967
SORL1	0.339586	0.361405	0.298935
SNUPN	0.720782	0.115554	0.298757
BCL11A	0.318768	0.26088	0.298119
NBN	0.616406	0.411109	0.297363
PIP5K1C	0.673191	0.623281	0.296533
PFN1	0.400587	0.340123	0.296527
SMAD2	0.511932	0.415294	0.295979
ZNF143	0.759503	0.461288	0.295298
SF3A3	0.447944	0.583591	0.295287
TMA16	0.603888	0.483359	0.294995
KCMF1	0.368142	0.697736	0.294843
MTMR2	0.152506	0.472258	0.294658
ZNF804A	0.0997205	0.418535	0.294643
CHCHD4	0.307439	0.470248	0.294459
PSPC1	0.565114	0.602705	0.294319
METTL25	0.633279	0.47478	0.294131
P2RY11	0.519385	0.677581	0.294124
AC005944.2	0.691219	0.917796	0.293553
ECHDC2	0.342448	0.569978	0.293547
PIK3R2	0.739703	0.314735	0.292472
RPL21P28	0.707469	0.436073	0.292433
RXRA	0.545376	0.647432	0.292337
FAM135A	0.784429	0.133023	0.292176
BTBD10	0.573261	0.751107	0.291463
MRPL47	0.277413	0.544359	0.290397
FBXO38	0.489786	0.0109966	0.289929
LONP1	0.595046	0.675199	0.289272
LINC00960	0.225666	0.202596	0.288674
SEL1L3	0.41352	0.371046	0.288406
MIF4GD	0.428368	0.369653	0.288163
TDRD3	0.195728	0.0128684	0.287873
KCNK5	0.10508	0.427663	0.287336
CHI3L1	0.400781	0.382983	0.28716
RFXANK	0.200931	0.222522	0.28704
TTC7A	0.380432	0.245877	0.286349
UTP14A	0.650371	0.661919	0.286259
C11orf82	0.377099	0.439066	0.286176
MXI1	0.340712	0.438237	0.285674
DAZAP1	0.421318	0.363895	0.285638
NME1	0.263119	0.17587	0.28507
MTA1	0.744569	0.403331	0.284859
CHST14	0.490488	0.30624	0.284578
SLCO3A1	0.979188	0.554955	0.284244
SREK1IP1	0.579833	0.597417	0.283542
SPCS2	0.266997	0.564685	0.283134
HLA-DRA	0.124651	0.507315	0.282858
RP11-473N11.2	0.875286	0.783996	0.282495
PCCA	0.597315	0.0121844	0.282306
HN1L	0.585656	0.404755	0.282093
NXF3	0.333814	0.386785	0.282044
ISY1-RAB43	0.359615	0.169265	0.28204
CDKN2AIPNL	0.25775	0.354421	0.281541
CTDSP1	0.951511	0.801376	0.280162
MRPL32	0.599183	0.380136	0.279931
RHOU	0.764167	0.752641	0.279761
CARD9	0.0718933	0.324402	0.277812
ESCO2	0.520015	0.466205	0.27771
CCNE2	0.598102	0.126353	0.276821
CECR5	0.46554	0.0391466	0.276469
YRDC	0.261304	0.20128	0.276375
PRMT5	0.929505	0.0731247	0.276339
AMOTL1	0.548998	0.594283	0.276123
UBE2M	0.426376	0.413621	0.276123
SLC7A7	0.963727	0.0345608	0.276123
CENPP	0.502955	0.239364	0.276123
CKAP4	0.536848	0.267651	0.27595
CSF3R	0.518076	0.924083	0.275526
HAUS7	0.783991	0.657244	0.275309
ALYREF	0.363954	0.187877	0.275031
DDX20	0.205282	0.539579	0.274967
LIG3	0.497255	0.512971	0.274257
VPS37C	0.396318	0.225816	0.274064
SNHG7	0.511431	0.534634	0.273821
LGALS9	0.388077	0.409216	0.273527
GUF1	0.752137	0.176603	0.273518
DDX39A	0.235427	0.533478	0.273249
MT1F	0.486941	0.539004	0.273172
HCFC1R1	0.877703	0.59841	0.273121
LSM11	0.596718	0.0262962	0.273121
ADCY7	0.357759	0.557872	0.27262
NAA50	0.486859	0.667786	0.272126
CCDC6	0.620228	0.403882	0.272102
MS4A4A	0.543009	0.454998	0.271808
ACAD9	0.838942	0.414969	0.271505
C2orf47	0.153709	0.0212215	0.271279
ITGA4	0.143364	0.313349	0.271102
GAS6	0.635718	0.697558	0.271072
SLC39A8	0.410937	0.189742	0.270415
NAA25	0.745586	0.686561	0.270378
C7orf55	0.77877	0.866662	0.27037
UTP18	0.564705	0.423844	0.269784
HNRNPAB	0.269908	0.241857	0.269699
EMB	0.312184	0.204175	0.26945
HYAL3	0.657982	0.422006	0.269365
HMBOX1	0.284806	0.902039	0.269284
SLC24A1	0.168199	0.236961	0.269132
UCK2	0.375947	0.258456	0.268995
PSMC4	0.627384	0.381067	0.268875
PAM16	0.774415	0.221804	0.268669
PAQR4	0.351008	0.359998	0.268158
ITPA	0.50777	0.415998	0.268106
MRPS11	0.566776	0.887199	0.267944
PARP2	0.284239	0.234154	0.267804
FUOM	0.437614	0.379781	0.26773
RNF167	0.358236	0.504425	0.267638
PARVB	0.408854	0.271999	0.267627
ENOPH1	0.315247	0.404027	0.267573
SP1	0.808977	0.475744	0.266659
SPI1	0.227996	0.32962	0.266536
NPM3	0.22998	0.545997	0.265768
RNF103-CHMP3	0.719718	0.722942	0.265762
AKAP1	0.18078	0.230826	0.265728
KIT	0.400837	0.0237182	0.265294
C1orf35	0.578672	0.674203	0.265063
S100A9	0.320697	0.320367	0.264628
ZNF850	0.417198	0.174263	0.264289
CD68	0.307383	0.505729	0.26375
KCNAB2	0.35445	0.338177	0.263711
GPR132	0.123895	0.0366554	0.263572
MYC	0.244717	0.106128	0.26348
EDARADD	0.17872	0.293098	0.263096
TMEM168	0.662344	0.432638	0.262869
CRAMP1L	0.0966785	0.897606	0.262803
C14orf80	0.353331	0.243949	0.262487
MFSD1	0.496437	0.382936	0.262316
SNRPF	0.666284	0.486704	0.262308
ALG13	0.255534	0.317287	0.262083
RP5-1142A6.5	0.42327	0.29001	0.261992
SNRNP40	0.0772992	0.277633	0.261573
SLC12A9	0.212287	0.241114	0.261526
EIF5A	0.30583	0.108566	0.261518
GCSHP5	0.188903	0.0907814	0.261114
MRPL3	0.235441	0.198186	0.261052
RGS14	0.409429	0.210565	0.260894
RP11-98D18.15	0.325386	0.449825	0.260836
AHSA1	0.415242	0.52072	0.260735
RPRD1B	0.178675	0.451221	0.260257
LZIC	0.990414	0.494894	0.259936
PRELID1	0.516614	0.501389	0.259753
ZDHHC6	0.394326	0.631485	0.259624
FARSB	0.293939	0.276922	0.259621
RN7SL2	0.632248	0.519194	0.259043
PHF11	0.532662	0.234365	0.258622
TMEM160	0.421269	0.583109	0.257976
LSMEM2	0.0854518	0.162186	0.257922
PAK1IP1	0.899479	0.388265	0.257715
KEAP1	0.275301	0.453658	0.257468
MAPK12	0.28341	0.257614	0.257448
RIOK1	0.165931	0.75636	0.257296
PNPT1	0.244315	0.304389	0.256929
RPAIN	0.342321	0.236051	0.256794
ST3GAL4	0.466949	0.368007	0.256725
RBM43	0.590922	0.532367	0.256708
MAGOHB	0.699112	0.243749	0.256708
SLC25A10	0.536048	0.515304	0.256392
RP11-421F16.3	0.691495	0.484308	0.256238
CCDC15	0.106729	0.10024	0.256162
NOC3L	0.33771	0.833829	0.255444
UBE2Q2	0.279971	0.583789	0.255301
RP11-872D17.8	0.247562	0.0490098	0.254723
TMEM140	0.514128	0.186825	0.254628
PSMD9	0.197338	0.276028	0.25455
LRG1	0.691624	0.716164	0.25371
PHF15	0.0129551	0.0779682	0.253585
AP4M1	0.443195	0.302291	0.25305
LINC00963	0.190525	0.299114	0.252687
CD3EAP	0.362582	0.471082	0.252663
DGKZ	0.450536	0.298043	0.252465
TACO1	0.648233	0.761999	0.252322
ADRBK1	0.542646	0.537168	0.252193
ZNF772	0.405094	0.668661	0.252112
CLEC12A	0.0525925	0.497389	0.252112
AIF1	0.38473	0.590905	0.251606
WNT2B	0.812107	0.555614	0.251537
JOSD1	0.707632	0.389998	0.2509
B4GALT2	0.490243	0.438004	0.250709
SCAMP1	0.483705	0.49036	0.25037
CHMP1A	0.235877	0.534997	0.250042
TMEM222	0.283251	0.0155911	0.249129
EVI2B	0.492514	0.00798434	0.248784
ARPC1A	0.797346	0.316922	0.248756
PAXIP1	0.776571	0.427103	0.248057
CTD-2510F5.6	0.209552	0.53679	0.247888
LRP8	0.442995	0.235899	0.246614
LSM7	0.525899	0.295347	0.246331
CBX7	0.82444	0.443527	0.246272
CTSG	0.19394	0.221199	0.246205
C9orf41	0.356231	0.14983	0.245702
CORO7-PAM16	0.345887	0.155809	0.245632
ZNF25	0.292039	0.264126	0.245442
PLAGL2	0.255534	0.396188	0.245442
CCNE1	0.327855	0.726034	0.244696
IKBKE	0.478458	0.522947	0.244262
WDR24	0.419681	0.624098	0.24419
DUSP3	0.297272	0.454189	0.2441
SNAI3-AS1	0.0339148	0.554016	0.243865
AIM1	0.241449	0.106456	0.24351
CLPP	0.211421	0.622703	0.243486
MARVELD1	0.476249	0.488434	0.24316
PTPRN2	0.357172	0.445786	0.243149
PSMG4	0.48748	0.271999	0.242846
RPS10P7	0.211476	0.240787	0.242798
MLC1	0.238788	0.278348	0.242462
JDP2	0.823811	0.773011	0.242329
GALC	0.482547	0.0116543	0.242091
NIPA2	0.298936	0.398229	0.24185
PEX26	0.394586	0.308179	0.241715
FAM208B	0.684952	0.729996	0.241607
C12orf4	0.461926	0.919995	0.241607
MT1G	0.0252006	0.389998	0.241607
TSEN15	0.499886	0.456755	0.241392
RBM19	0.182524	0.346665	0.241076
ARHGAP19	0.704625	0.447998	0.240369
RP11-435D7.3	0.195408	0.336469	0.239202
MSMO1	0.265517	0.0790701	0.2388
COQ10B	0.769608	0.672938	0.238765
BOD1	0.101971	0.365604	0.238738
TCF3	0.384322	0.561291	0.238664
KAT2A	0.266035	0.53187	0.238298
ST6GALNAC4	0.315239	0.0976055	0.238128
MGST1	0.411948	0.313551	0.237961
KIAA0930	0.348349	0.355692	0.237874
MRPL24	0.239802	0.19727	0.237741
UBASH3B	0.233119	0.638593	0.237369
KCNMB1	0.134999	0.137358	0.237049
WHAMMP2	0.690517	0.736054	0.236436
TRIM65	0.0309741	0.0309741	0.235094
GCNT1	0.371686	0.738744	0.234286
RP11-264I13.2	0.24779	0.213817	0.234286
DXO	0.145754	0.420186	0.234278
AC005253.4	0.326388	0.20295	0.234117
NAGLU	0.096109	0.549764	0.233669
IFRD2	0.18068	0.185911	0.231522
RPL4P5	0.167813	0.853727	0.230789
TRIB3	0.150038	0.109109	0.230525
ACYP2	0.337586	0.629722	0.230525
TSSC4	0.222966	0.441035	0.2303
MRPS26	0.413721	0.27238	0.230102
TNNT1	0.574285	0.538194	0.230042
GPR125	0.757058	0.0235027	0.229322
FKTN	0.571703	0.511184	0.229322
STARD4-AS1	0.252258	0.182768	0.227669
RGS18	0.0252715	0.0149535	0.226995
IRAK1	0.439352	0.281121	0.225548
PHKG2	0.405609	0.297141	0.224989
CABLES2	0.487297	0.77395	0.224751
SMPD2	0.874	0.0904343	0.2241
GSTCD	0.493455	0.950317	0.22395
SLC43A1	0.307231	0.124115	0.223452
U47924.31	0.227732	0.114486	0.222892
MLH3	0.649215	0.956243	0.222025
TCERG1	0.460019	0.350622	0.221494
PRMT6	0.273194	0.183259	0.221385
ZNF121	0.247935	0.657595	0.221253
ARHGAP9	0.675241	0.564739	0.220613
ATXN1	0.717288	0.255437	0.220414
DEFB1	0.232718	0.170624	0.220035
AZU1	0.3568	0.38046	0.219155
STC2	0.258941	0.124799	0.219057
RWDD3	0.116518	0.592045	0.218992
COL9A2	0.274725	0.317642	0.218429
MCM6	0.286094	0.211704	0.217631
TBC1D22A	0.580427	0.534029	0.217447
ZNF335	0.741048	0.337998	0.217447
RET	0.288451	0.205042	0.216691
MRPL19	0.494002	0.337009	0.216531
NCLN	0.526908	0.722042	0.216107
KIF1C	0.0142309	0.342587	0.216026
BCAT1	0.411297	0.213385	0.215144
CEBPA-AS1	0.340712	0.654812	0.214762
GEMIN4	0.363426	0.0268806	0.214762
PA2G4	0.351621	0.334551	0.214036
HCK	0.741727	0.450971	0.213812
MND1	0.485468	0.264861	0.212649
PDCD11	0.364655	0.0130009	0.21241
P2RY2	0.0428868	0.0727269	0.209506
ZZZ3	0.513585	0.509751	0.209473
MBD3	0.333758	0.594283	0.209064
RQCD1	0.349022	0.141323	0.208776
PDSS2	0.64134	0.545487	0.208446
XAF1	0.141526	0.0186096	0.208154
STRA13	0.0812698	0.165663	0.208023
MAPK6	0.794418	0.600301	0.207966
GS1-393G12.12	0.453104	0.66379	0.207511
MEF2D	0.291704	0.240261	0.206822
RPF2	0.400463	0.377192	0.205547
PRIMPOL	0.271456	0.234769	0.205329
PTPN7	0.16218	0.255713	0.204924
NAGA	0.266125	0.222205	0.204795
AGPAT5	0.460569	0.34819	0.204765
CEACAM6	0.271323	0.0320059	0.204569
C10orf2	0.732143	0.0254836	0.203601
MOSPD3	0.502102	0.748067	0.203459
RBL1	0.430685	0.677234	0.203322
TPM4	0.357907	0.428923	0.203201
FTSJ1	0.589178	0.320173	0.20257
SNHG17	0.221859	0.354727	0.202276
MAPKAPK3	0.245537	0.319577	0.202193
XPOT	0.26018	0.0850904	0.202072
MRPL17	0.288924	0.216319	0.201017
EMP3	0.111322	0.0308909	0.200941
NFKBIE	0.140984	0.0358619	0.199951
ZFP28	0.0417113	0.0417113	0.199951
VAMP8	0.465883	0.303469	0.199883
ANKRD9	0.0501818	0.198823	0.198971
FAM210A	0.294039	0.0165702	0.198582
TMEM126A	0.592489	0.286529	0.197231
CCDC22	0.0410043	0.17627	0.196562
DPH2	0.120948	0.514444	0.196371
IVD	0.388286	0.779996	0.196306
AK4	0.0923215	0.0778669	0.195254
RP11-973D8.4	0.200398	0.359021	0.194578
NSMAF	0.253191	0.238943	0.193845
VWA9	0.749566	0.762663	0.193286
UBXN8	0.142031	0.07145	0.191811
FAM105A	0.459141	0.511655	0.191219
MCM10	0.215506	0.160808	0.190513
SNHG16	0.140276	0.255296	0.18979
LY6E	0.688104	0.469017	0.189496
ST7	0.66661	0.406954	0.189084
VPS33A	0.318379	0.203162	0.188791
GSE1	0.487289	0.220809	0.188396
PLCB2	0.358572	0.176627	0.18835
DAXX	0.742144	0.411879	0.188183
NR2C2AP	0.306446	0.518176	0.187887
C20orf27	0.299607	0.211956	0.187879
TCEAL3	0.560527	0.629627	0.186695
MTMR11	0.566485	0.225541	0.1863
MFSD10	0.335919	0.353717	0.185856
NEGR1	0.176908	0.119999	0.185852
CERKL	0.465223	0.00930482	0.185736
TXNDC15	0.021037	0.162782	0.184882
SMN2	0.569451	0.255109	0.18483
SORD	0.31088	0.445712	0.184824
ZNF593	0.481005	0.351763	0.184759
TOR1A	0.171402	0.102936	0.184432
DNLZ	0.146019	0.569521	0.184082
ZNF808	0.438058	0.123809	0.184082
ZMYND11	0.871505	0.89768	0.183113
SMG8	0.249081	0.794682	0.183074
NLE1	0.34714	0.0456463	0.182345
ALOX5AP	0.314921	0.200148	0.181405
TET3	0.375024	0.0252006	0.181206
TNPO2	0.394047	0.493904	0.180641
C19orf25	0.371577	0.341412	0.180595
RNASEH2B	0.447668	0.239909	0.180393
RP11-649A18.12	0.246765	0.518843	0.179309
PGLS	0.666359	0.259236	0.17913
MICALL1	0.606423	0.352582	0.178714
PQLC2	0.112654	0.0444396	0.177525
E2F2	0.117939	0.103999	0.177179
ENG	0.503265	0.198472	0.177056
LAMP5	0.159033	0.343899	0.176235
ASPHD1	0.113577	0.546638	0.175983
RP4-769N13.6	0.789832	0.401816	0.175715
EML3	0.185843	0.715695	0.175714
MRPL23	0.146796	0.143829	0.17478
MLLT6	0.306286	0.112432	0.174132
MCM7	0.360515	0.271074	0.173981
CASKIN2	0.347526	0.145599	0.173957
SCAND2P	0.565825	0.259999	0.172577
C8orf33	0.410432	0.440243	0.171942
SNRNP35	0.151479	0.0896961	0.171847
GPATCH4	0.300311	0.214885	0.171368
ADCY3	0.331561	0.570907	0.170995
BEX1	0.219621	0.446602	0.170991
PAQR8	0.179999	0.0327042	0.169797
QRSL1	0.51887	0.351958	0.169679
RGS19	0.355016	0.305067	0.169679
UNK	0.611173	0.557523	0.169374
PRRG4	0.416002	0.399998	0.168956
KCNE3	0.76184	0.219626	0.168075
PMS2CL	0.911033	0.700866	0.168075
NIPAL2	0.242224	0.471932	0.16795
NUDCD1	0.208215	0.404649	0.167318
ZNF584	0.60935	0.0232621	0.167267
RPP25	0.426502	0.0174047	0.166866
KIAA1279	0.422953	0.161379	0.166626
ATHL1	0.317214	0.286895	0.166626
MYB	0.247377	0.186029	0.166126
SCMH1	0.654901	0.312822	0.164907
NME4	0.24176	0.303945	0.164577
2017-09-08	0.375145	0.706917	0.164499
ST6GALNAC2	0.364674	0.222983	0.16269
C20orf112	0.312901	0.988673	0.162498
QDPR	0.256879	0.355752	0.162175
RMI2	0.57921	0.361865	0.161072
C14orf159	0.613361	0.239009	0.160407
ABCA1	0.574423	0.25785	0.15974
FCGR1C	0.273486	0.111306	0.159458
METTL7B	0.146087	0.141193	0.158941
TMEM99	0.294039	0.0165702	0.158865
ZNF689	0.51189	0.229766	0.157326
FAR2	0.733324	0.268862	0.157045
MRPL44	0.325529	0.353078	0.155794
RP11-498C9.13	0.189171	0.136596	0.155783
HOMER3	0.215466	0.0805086	0.155779
HACE1	0.76992	0.513244	0.155633
LZTS2	0.914839	0.258562	0.154842
ERLIN1	0.364321	0.172498	0.153475
SNAPC5	0.0693214	0.0352663	0.152935
MEIOB	0.259725	0.647973	0.152531
UNG	0.258373	0.118598	0.15248
AC002044.4	0.280853	0.761579	0.151975
CBS	0.268853	0.706002	0.151866
ZMYND19	0.331873	0.550078	0.151832
ZBTB7B	0.698125	0.509801	0.151597
E2F1	0.260312	0.278885	0.150902
SPRYD7	0.450619	0.508815	0.15068
FARSA	0.272597	0.280889	0.150636
FAM195A	0.132745	0.162077	0.150612
AC073940.1	0.126791	0.0694077	0.150495
TIMM21	0.317557	0.0605822	0.150125
FERMT3	0.744172	0.185484	0.14982
MRTO4	0.277189	0.659521	0.149007
MTHFD1	0.181168	0.0863004	0.147784
TRGC2	0.0369106	0.0369106	0.147448
LACC1	0.899581	0.0262962	0.147065
CCR1	0.124434	0.0994778	0.147065
ADAT2	0.0228033	0.0228033	0.145749
SMURF2	0.593498	0.872254	0.145484
GALK1	0.649913	0.673292	0.145244
ABCA2	0.750291	0.789954	0.143936
EPT1	0.956893	0.708082	0.143936
LINC00116	0.380086	0.30124	0.143749
FRMD4B	0.687733	0.727996	0.143175
PES1	0.661382	0.168234	0.142122
SLC25A19	0.544149	0.544726	0.141071
WDHD1	0.595817	0.292662	0.140837
CUL9	0.938524	0.0295031	0.139727
NFIC	0.296433	0.108983	0.138835
FAM136A	0.430142	0.205849	0.138316
DCUN1D4	0.0918052	0.790869	0.138264
FBXL19	0.917836	0.657956	0.138061
GPX7	0.684106	0.393069	0.136974
ST3GAL6	0.228987	0.385057	0.136532
EFCAB2	0.638834	0.216666	0.135904
FAM65A	0.773179	0.124091	0.135378
ALG5	0.486137	0.373497	0.134454
LAS1L	0.197556	0.55277	0.134001
RELL2	0.0209459	0.468224	0.133878
F13A1	0.493444	0.57379	0.133301
LRMP	0.280586	0.652546	0.132647
ATL3	0.381566	0.265506	0.132247
TRIM14	0.278345	0.207226	0.132246
FCGR1A	0.144642	0.235471	0.1322
SPOPL	0.368966	0.375413	0.132
SARS2	0.371365	0.525566	0.131434
DCPS	0.295464	0.124965	0.130734
PIK3R5	0.345541	0.140631	0.130684
ATXN7L1	0.731645	0.758915	0.130599
ZNF182	0.193377	0.182702	0.130599
TMUB1	0.465022	0.092001	0.130275
DPH3	0.511068	0.499998	0.130096
CDK5R1	0.390569	0.266045	0.129837
GNPDA2	0.170356	0.242665	0.128857
ARMCX4	0.140131	0.0403209	0.128857
SLC43A3	0.214291	0.224033	0.127967
NBEAL2	0.507411	0.275293	0.12791
MTRR	0.665088	0.491936	0.126685
SDF2L1	0.063679	0.0678593	0.125818
KCP	0.231413	0.218638	0.125344
BUD13	0.527554	0.616255	0.124701
UBE2L6	0.518841	0.346665	0.123901
MRPL46	0.245706	0.754355	0.123901
PINX1	0.285058	0.713622	0.12321
ZNF621	0.347222	0.419531	0.123112
TFEC	0.122656	0.124799	0.122414
ZNF236	0.340712	0.251033	0.122192
NABP2	0.0812258	0.314051	0.121933
MVB12A	0.692331	0.262113	0.121786
LAIR1	0.104618	0.131107	0.121744
BYSL	0.43131	0.0138413	0.121644
SKP2	0.355967	0.222486	0.120203
FCF1P2	0.165752	0.0505944	0.120151
RNH1	0.135219	0.174501	0.119543
TOMM40	0.159709	0.147797	0.118647
NOP16	0.195107	0.0489451	0.11801
RP11-57H12.6	0.177707	0.143739	0.117253
MCMBP	0.367969	0.297145	0.115972
BDH1	0.426454	0.137748	0.115204
GINS1	0.929719	0.63622	0.115193
TLDC2	0.491885	0.877977	0.115016
WDR41	0.536805	0.725752	0.11472
DTD1	0.0142309	0.471057	0.113698
TRUB2	0.315659	0.917643	0.113698
KCNN4	0.520428	0.305493	0.113553
NKX6-1	0.102214	0.069333	0.11275
TNFSF13B	0.261476	0.0281309	0.112376
GRK6	0.547927	0.465176	0.112193
ANKRD28	0.735349	0.456401	0.111244
GNA15	0.603227	0.903602	0.110902
SLC7A1	0.127944	0.0923088	0.109973
BRIX1	0.200869	0.338684	0.108527
RRP1	0.477342	0.517358	0.107926
GTF3C6	0.148343	0.241017	0.107417
PKNOX1	0.454282	0.205431	0.107381
ZNF93	0.266939	0.295307	0.107381
NOLC1	0.511068	0.283925	0.106722
DENND1B	0.716299	0.605981	0.106536
CYB5RL	0.153448	0.111521	0.10629
PYCR1	0.137395	0.0931971	0.106288
MX2	0.766242	0.570461	0.106022
ZNF692	0.206973	0.437534	0.105812
KNOP1	0.249535	0.16075	0.105403
LILRA2	0.0119765	0.128712	0.105255
CYP46A1	0.222203	0.113043	0.105047
CTD-2231E14.8	0.344361	0.0187974	0.104936
ABCC4	0.498753	0.313251	0.104794
DANCR	0.0512777	0.766798	0.104658
TBL1X	0.142591	0.306531	0.103876
GPALPP1	0.893128	0.320154	0.103211
SELPLG	0.251345	0.0887209	0.10298
CLUH	0.119548	0.0456138	0.101729
EHD4	0.138414	0.292498	0.10067
SFMBT2	0.334234	0.292622	0.0992152
ALDH1B1	0.173488	0.258078	0.0990038
ITPKB	0.301995	0.564724	0.0988394
NFE2	0.771795	0.167006	0.0987593
ZNF813	0.571703	0.659037	0.098281
TMEM214	0.517386	0.263213	0.0978378
DHX37	0.205486	0.365884	0.0971437
TREM2	0.0418141	0.0467991	0.0964051
ATAD3A	0.214249	0.141609	0.0961467
BTK	0.306094	0.428233	0.0957286
ARHGEF10	0.491026	0.142744	0.094748
POLA2	0.336169	0.540797	0.0944954
C10orf54	0.673114	0.304389	0.0942859
IGFBP4	0.352945	0.283427	0.0940638
IRF8	0.163364	0.129223	0.0935254
UBIAD1	0.535404	0.0288006	0.0920409
PLAC8	0.0649404	0.0711144	0.0914277
TNFRSF14	0.320496	0.0379285	0.0909087
ZNF574	0.696729	0.487498	0.0906028
UNC93B1	0.67977	0.407247	0.0891368
UBL4A	0.281321	0.219448	0.0886633
PPIL1	0.311602	0.176977	0.088386
MRPL36	0.094227	0.378127	0.0883052
PPAN	0.55764	0.0585396	0.0878748
ACOT2	0.40593	0.197124	0.0872289
LYSMD2	0.0730097	0.594283	0.0862884
ISOC2	0.215717	0.132275	0.0861932
DUSP7	0.420211	0.600886	0.0859049
RASGRP2	0.0994673	0.132691	0.0843899
PPP1R14B	0.272842	0.193562	0.0834622
RELT	0.587434	0.51402	0.0833129
CD320	0.300997	0.529568	0.0830063
CDC25A	0.17496	0.0562159	0.0827125
ALG3	0.225681	0.0847217	0.0822263
SLC2A5	0.13513	0.112813	0.0819008
EAF2	0.567853	0.23111	0.0805358
LAT2	0.143693	0.222776	0.0800164
MS4A6A	0.00569312	0.0198603	0.0795894
SLC19A1	0.310291	0.105238	0.079577
RP11-301G19.1	0.265848	0.197965	0.0794546
MS4A7	0.0596666	0.0242837	0.0789808
RP11-800A3.4	0.0417271	0.094347	0.0789059
RP11-603J24.17	0.166422	0.316245	0.0787166
SLC39A14	0.344673	0.247906	0.0786629
CEP41	0.442005	0.646484	0.0783592
MTHFD1L	0.0701461	0.231867	0.0773771
RPAP1	0.439518	0.509597	0.0773144
GAREML	0.163542	0.831996	0.0773144
LST1	0.235761	0.0184523	0.0771618
EXO1	0.861349	0.225916	0.0760113
FAM203A	0.543969	0.682915	0.0746598
CXorf21	0.104371	0.101526	0.0744331
SNX29P1	0.385542	0.580208	0.0732452
SFMBT1	0.313235	0.150967	0.0718228
NCR3LG1	0.044801	0.731849	0.0715874
HDDC3	0.172139	0.435731	0.0714546
DNAJC19	0.561245	0.334059	0.0702858
ATXN2L	0.747456	0.105219	0.0698336
PHF2	0.559143	0.547646	0.0691719
COA6	0.24386	0.0791874	0.0686803
BCL2	0.222484	0.22145	0.0670708
SHQ1	0.0147056	0.606881	0.0655987
NAF1	0.920394	0.589633	0.0644617
NOC2L	0.300693	0.0806893	0.0624847
CDC45	0.50528	0.0774496	0.0623142
2017-03-01	0.107135	0.137138	0.0613894
ZBTB47	0.0604813	0.0604813	0.0604813
RP11-154H23.3	0.766601	0.0604813	0.0604813
TMEM121	0.0604813	0.0604813	0.0604813
LRRC26	0.613281	0.103999	0.0604813
HIBADH	0.0639634	0.227784	0.0604775
KIF17	0.290834	0.0149645	0.0597792
RHBDD3	0.174086	0.556688	0.0588626
FRMD3	0.0366554	0.44121	0.0585715
TMC8	0.925467	0.0576435	0.0576435
SGPL1	0.77877	0.594283	0.0576013
ZNF354B	0.389385	0.0576013	0.0576013
TSPAN4	0.146019	0.0576013	0.0576013
VIT	0.0576013	0.0576013	0.0576013
FAM168A	0.547572	0.222856	0.0575256
PSTPIP2	0.175223	0.0345608	0.0552246
C19orf12	0.185843	0.37818	0.054983
MED9	0.418146	0.054983	0.054983
RP11-568N6.1	0.054983	0.054983	0.054983
SLC11A1	0.054983	0.356119	0.054983
ERI2	0.619023	0.0685465	0.0541932
BZRAP1-AS1	0.0537612	0.0537612	0.0537612
TIMM10	0.204427	0.121333	0.0536906
P2RY8	0.33583	0.396518	0.0534008
NAT8L	0.256701	0.0749585	0.0529551
GOLGA8I	0.451073	0.263767	0.0525925
FITM2	0.399966	0.135651	0.0525925
AIFM3	0.0525925	0.0525925	0.0525925
MOCOS	0.0525925	0.0525925	0.0525925
CTPS2	0.61828	0.0522637	0.0522637
MEST	0.1862	0.236155	0.0514038
ADM2	0.0254658	0.0254658	0.0507082
RARA	0.212945	0.389998	0.0504011
MRVI1	0.0504011	0.0504011	0.0504011
ABCC13	0.0504011	0.0504011	0.0504011
MS4A3	0.0974325	0.0961309	0.0502486
C2orf76	0.252219	0.0497474	0.0497474
RP11-66N11.8	0.0310161	0.0310161	0.0495605
PPP1R27	0.0484695	0.0507668	0.0485237
C9orf66	0.245312	0.332798	0.0483851
CD84	0.0483851	0.0483851	0.0483851
RBM14	0.163542	0.0935995	0.0483215
LINC00926	0.0243791	0.117735	0.0478656
CD93	0.461493	0.298976	0.0477249
DOK2	0.433296	0.0960865	0.047271
PYROXD2	0.0465241	0.399998	0.0465241
GPR114	0.0786258	0.0465241	0.0465241
HNF4G	0.314503	0.0465241	0.0465241
CDA	0.0456463	0.0456463	0.0456463
TMEM177	0.428404	0.403178	0.0454132
CSAD	0.771612	0.462115	0.0452431
NXT1	0.168484	0.365713	0.0451355
WIPF1	0.195301	0.25257	0.0450293
WDR49	0.539533	0.502026	0.0449162
PKN3	0.0226543	0.405416	0.0448241
TNFAIP8L2	0.044801	0.044801	0.044801
MFNG	0.492139	0.269628	0.044801
BATF3	0.044801	0.044801	0.044801
FES	0.55713	0.0579232	0.0446724
C1orf233	0.401459	0.0961115	0.0446565
ZNF385A	0.382742	0.022195	0.0443316
AEN	0.17496	0.178017	0.0435329
COX10	0.043201	0.043201	0.043201
COMTD1	0.043201	0.259999	0.043201
HPDL	0.043201	0.043201	0.043201
MMACHC	0.257398	0.0426871	0.0426871
DLX1	0.235353	0.0417113	0.0417113
TGFB1I1	0.0417113	0.0417113	0.0417113
PDE7B	0.0417113	0.0417113	0.0417113
RNF157	0.0409509	0.0409509	0.0409509
TOE1	0.16139	0.175157	0.0406918
TCEAL1	0.989112	0.277332	0.0403209
NRG4	0.170356	0.450664	0.0403209
E2F8	0.511068	0.103999	0.0403209
C5orf20	0.0399923	0.0399923	0.0399923
RP11-225B17.2	0.130642	0.51226	0.0397209
ACSM3	0.633305	0.0975687	0.039446
AC004980.7	0.477234	0.0391368	0.0391368
SIGLEC14	0.0390202	0.0390202	0.0390202
KLHL35	0.0659442	0.0390202	0.0390202
NUPR1	0.296749	0.335482	0.0390202
ALPK3	0.447184	0.0378008	0.0378008
ZSCAN20	0.415242	0.0378008	0.0378008
CYBB	0.0629319	0.0929489	0.0372378
RP11-48O20.4	0.754807	0.0372193	0.0372193
APOBR	0.204693	0.977267	0.0372188
C19orf66	0.0619476	0.0557573	0.0366554
PTPN22	0.0366554	0.0366554	0.0366554
LY86	0.54428	0.5216	0.0357843
LGALS12	0.0355773	0.0355773	0.0355773
ZNF556	0.390816	0.0355773	0.0355773
RP11-284N8.3	0.0355773	0.0355773	0.0355773
LIMK1	0.807499	0.12172	0.0353933
GPR18	0.356559	0.710949	0.0351636
RP11-262H14.1	0.829559	0.482316	0.0350616
HMHA1	0.742878	0.49914	0.0347221
SLC25A26	0.744698	0.921138	0.0345608
CCDC170	0.0345608	0.0345608	0.0345608
PEX5L	0.0345608	0.0345608	0.0345608
MNDA	0.0911458	0.228534	0.0338558
DHX35	0.170356	0.0577775	0.0336007
TMEM229B	0.0336007	0.0336007	0.0336007
LINC00504	0.252033	0.128219	0.0331405
EP400NL	0.112727	0.188221	0.032795
NCF2	0.0132926	0.0132926	0.0318603
ACSL5	0.0318323	0.0318323	0.0318323
NRROS	0.393129	0.986662	0.0310161
TMEM150A	0.531698	0.0533331	0.0310161
BATF	0.157252	0.0310161	0.0310161
POLR3G	0.142323	0.0306235	0.0306235
MIIP	0.0304948	0.288402	0.0304948
ZNF524	0.459961	0.0779996	0.0302407
ZNRD1	0.0958252	0.243749	0.0302009
CYSLTR1	0.315638	0.19835	0.0298896
MTFP1	0.0828236	0.0297712	0.0297712
C7orf41	0.648183	0.811703	0.0295031
B3GNT7	0.029193	0.0439235	0.029193
IGSF6	0.0284618	0.176187	0.0284618
ALKBH8	0.142624	0.278138	0.0281309
KCNQ3	0.213935	0.0967437	0.0281309
ZNF764	0.722418	0.66032	0.0280306
HSH2D	0.0278695	0.0278695	0.0278695
ZBTB2	0.332103	0.0676419	0.027822
MYBPH	0.798972	0.0278097	0.0278097
C19orf59	0.20108	0.101699	0.0277955
LPAR4	0.0271447	0.0271447	0.0271447
LRFN4	0.0458213	0.303043	0.0271132
ANKRD35	0.136285	0.0268806	0.0268806
RAC3	0.210276	0.0255439	0.0255439
GRAMD4	0.276828	0.411665	0.0252006
TSPAN32	0.229459	0.0246863	0.0246863
SLC7A11	0.125159	0.382039	0.0246863
SH3YL1	0.0246553	0.0246553	0.0246553
OSGEPL1	0.0512379	0.823704	0.0242546
GPR63	0.250423	0.0415998	0.0241925
MAP4K1	0.102214	0.0241925	0.0241925
ACAA2	0.452098	0.0232621	0.0232621
STEAP3	0.269998	0.313961	0.0228232
CACNA2D3	0.0226914	0.0226914	0.0226914
URB2	0.0567552	0.502067	0.0222168
NEXN	0.167885	0.170818	0.0220755
ACOX3	0.462299	0.624355	0.0220058
IDNK	0.199566	0.075636	0.0219932
FAM184A	0.148674	0.094545	0.0219932
RABL3	0.148674	0.0219932	0.0219932
MROH6	0.17623	0.618618	0.0208556
RFXAP	0.317214	0.466205	0.0208556
TRPM2	0.00857891	0.00857891	0.0205623
CSF1R	0.187391	0.0201604	0.0201604
CXCR2	0.159709	0.0866662	0.020134
FMNL1	0.775887	0.602945	0.0199611
SOWAHD	0.0198801	0.410213	0.0198801
SMIM13	0.218273	0.402088	0.01987
HKR1	0.150807	0.0933939	0.01983
PPP1R3G	0.215181	0.57859	0.0195886
PARP3	0.0195101	0.0670964	0.0195101
CLTCL1	0.267328	0.847996	0.0186096
TGM5	0.0186096	0.0186096	0.0186096
CHRNB4	0.461109	0.485342	0.0183866
PHF13	0.154869	0.0183277	0.0183277
DIEXF	0.340712	0.0472725	0.0183277
ALDH1L2	0.0114657	0.0542177	0.0183209
GAPT	0.472928	0.40358	0.0180541
FXN	0.137302	0.0620892	0.0180541
SMARCAL1	0.666534	0.277437	0.0179272
TPM2	0.121906	0.0110975	0.0177327
RRS1	0.168399	0.0507679	0.0176913
SPNS3	0.192576	0.0602895	0.0175308
TIFAB	0.0173432	0.0173432	0.0173432
CMPK2	0.140984	0.0166845	0.0166845
SPR	0.422507	0.0165618	0.0165618
RNF4	0.488909	0.0425452	0.0164949
CCDC26	0.0164799	0.0164799	0.0164799
DZANK1	0.164362	0.0278723	0.0162093
LRRC45	0.347732	0.0159568	0.0159568
LINC00977	0.0157094	0.0157094	0.0157094
NFAM1	0.143917	0.338094	0.0156143
HAL	0.197833	0.389159	0.0156081
TMEM185B	0.0393129	0.479998	0.015508
ZNF367	0.27519	0.0533331	0.015508
UEVLD	0.481617	0.11606	0.014999
LYL1	0.320094	0.42765	0.0138168
SERPINB8	0.39166	0.0136324	0.0136324
SERPINB10	0.0134486	0.0134486	0.0134486
EXOSC5	0.0885374	0.529246	0.0130972
CCR2	0.0549535	0.0130067	0.0130067
ZNF550	0.377925	0.318609	0.0127785
SIRPB1	0.177529	0.16421	0.0127329
MBTD1	0.012535	0.366423	0.012535
SLA	0.0123122	0.0740992	0.0123122
MVB12B	0.140293	0.0917642	0.0118591
SLC38A5	0.0113049	0.0113049	0.0113049
TFAP4	0.0841086	0.0110596	0.0110596
RPS6KA4	0.158607	0.0537928	0.0104278
IPCEF1	0.768691	0.655451	0.00957572
SERPINB2	0.00926917	0.00926917	0.00926917
HDAC4	0.104201	0.362422	0.00916384
COL8A2	0.0085486	0.0085486	0.0085486
ATP8B4	0.204621	0.016843	0.00666684
DHRS9	0.0639098	0.0177345	0.00549334
NME1-NME2	0.58981	0.0417278	0.00188862

## Sheet: IBET151 upregulated genes
S1 Table. Transcriptome data
Gene Symbol	fc 0.5 uM IBET151	fc 1 uM IBET151	fc 2 uM IBET151
CDKN1A	12.0661	11.6396	12.8817
F11R	11.889	14.9796	11.5802
SPTAN1	5.09791	4.56738	10.52
RNA5-8SP6	5.90408	7.77316	10.1348
TSC22D2	5.54224	7.02574	9.79315
SLC9A3R1	8.44157	9.08865	9.24411
USP53	3.5436	7.25952	8.9378
S100A10	9.74	5.28195	8.66645
ACSL1	6.13281	7.07197	8.29197
PNPLA8	5.55623	8.48315	7.98583
SLC12A2	5.24517	7.51259	7.88462
PNKP	2.2644	3.36315	7.83569
OPTN	2.8001	3.8299	7.60555
TXNIP	5.98468	6.56752	7.39386
NEAT1	3.8385	7.00238	7.37602
MKNK1	4.73229	4.3918	7.33097
MYO6	6.06225	5.02234	7.24042
CPNE3	5.77416	4.20559	7.19453
EPHX1	5.69789	4.09911	6.99691
TSC22D1	6.85432	7.26834	6.91566
HERC1	2.81087	2.98999	6.85561
ITGAV	5.64741	6.60802	6.84596
HEXIM1	4.14533	5.58717	6.64852
FN3KRP	2.94412	5.77324	6.61512
ITSN1	3.87994	4.4089	6.5349
STXBP5	3.51478	2.59611	6.51914
DAAM1	3.90658	4.15655	6.36251
CCNG1	4.68651	5.97681	6.19408
CKB	1.43099	2.59999	6.15938
ERLEC1	4.18588	3.41713	6.05169
TMEM230	4.2851	2.67999	5.94726
FOXO3	5.67786	8.12726	5.92846
TMX4	3.43809	5.40862	5.84739
DAB2	6.81947	6.30155	5.80258
GALT	2.81643	3.20938	5.75656
ITPR2	3.38002	3.34453	5.69028
NXF1	2.52694	6.04975	5.64645
SPPL2A	4.58541	4.31887	5.63751
MGAT4A	7.03524	10.2313	5.62445
TXLNG	2.88295	1.51999	5.526
ZSWIM6	4.74191	4.76208	5.472
FTH1	4.27948	7.72123	5.46008
RP11-395B7.7	1.70356	3.78443	5.35563
NQO1	3.73534	4.21521	5.27763
EAPP	9.36002	4.39549	5.26011
BAG2	3.15659	3.52783	5.24904
VRK2	3.78434	4.2162	5.14653
RP11-658F2.8	3.59291	2.46517	5.14215
SIRT2	4.75448	3.69776	5.11036
CTDSP2	3.50841	2.13621	5.10641
FYN	5.48712	5.03911	5.01655
SLC35B3	1.5332	1.60726	5.00786
METTL14	4.03571	2.78742	4.98242
AC093323.3	2.78741	2.49612	4.95002
TMEM55A	3.53101	2.38253	4.93758
PCYOX1	2.75819	3.65263	4.92261
SP140L	3.1058	5.22747	4.89357
NEO1	5.65842	5.1331	4.87081
LRRFIP2	2.75976	3.85743	4.84972
PRKACA	3.6251	4.53998	4.81157
PRUNE	3.0691	2.8023	4.80876
BEST1	3.70115	5.18673	4.76607
ZNF609	3.33827	3.12939	4.75268
CEP250	1.94852	2.30978	4.75097
RTFDC1	2.69536	3.85843	4.75051
PPP1R21	5.22458	6.5236	4.74947
OCIAD2	3.83301	2.49293	4.73267
SESN1	3.74224	3.91747	4.73129
ETFDH	2.46361	3.22665	4.69173
SMAD4	5.53931	2.75095	4.66069
NOTCH2	6.19294	4.67998	4.63318
ADRB1	3.19239	5.5506	4.60325
UNC119	2.65755	3.96665	4.59054
CD53	6.44183	2.94953	4.58492
SNX6	2.80235	5.51487	4.58249
CCDC88A	3.55244	2.50059	4.57922
LINC00467	3.08707	3.17998	4.55337
PIAS1	3.42409	5.35593	4.55087
DGKH	2.70774	1.8378	4.54752
JUN	3.88003	5.62084	4.46917
TTI2	2.54411	4.87426	4.46491
CTSB	3.75798	4.48488	4.46269
STAT1	3.06402	3.35695	4.46009
PHF21A	4.47878	4.57864	4.45546
PAPSS1	2.99069	4.34156	4.45017
STAT2	2.38244	2.36688	4.43225
GM2A	2.04427	3.09262	4.42523
CDKN1B	2.84738	2.82932	4.38954
LLGL2	2.39201	1.63523	4.36636
UBE2H	2.80717	3.25421	4.36195
BECN1	1.16736	4.00654	4.34101
VPS72	2.53956	4.08312	4.32905
CTD-2545M3.2	2.55791	5.38991	4.32856
C18orf32	4.37601	2.91472	4.30867
PLAGL1	5.23767	4.33287	4.305
NEU1	3.23545	4.57598	4.29318
STX7	3.86898	3.42019	4.28417
HSPA4L	2.4607	3.38902	4.28093
BRD8	4.19195	3.8929	4.2568
SMAP1	4.20394	5.94921	4.22423
TPST2	7.71044	3.48172	4.20187
FNBP1	4.73904	4.91844	4.20159
ATP8B2	3.74783	3.54369	4.19971
GRPEL1	1.43951	2.04532	4.18786
CADM1	2.71888	4.45118	4.17498
NUDT18	2.45312	2.87551	4.17224
AAMDC	2.94615	6.69644	4.16891
BX322557.10	1.93317	3.4365	4.13884
ZNF518A	4.8748	3.85998	4.12591
CPE	4.65009	4.62618	4.11566
NMT2	2.3211	3.76998	4.10733
FKBP9	3.38396	2.52297	4.10506
STXBP3	2.2998	2.57738	4.07581
NPTXR	3.53207	4.26351	4.07457
SMARCD1	1.63542	1.52533	4.04827
HSDL2	1.75902	2.90769	4.04552
SFRP1	2.79976	2.61506	4.02442
EXOC1	5.8512	3.22611	4.0235
TRAM2	2.65362	5.63997	4.0144
NLK	2.8341	3.66362	4.00422
CHCHD7	2.82519	3.0943	3.99944
CPQ	4.30322	4.54224	3.99475
KIAA1009	3.08499	2.2642	3.98295
XPR1	1.26043	2.08211	3.98182
ZEB1	1.97833	2.38192	3.98165
EXOC7	3.51616	4.43978	3.96912
RP11-542C16.2	1.48873	2.67595	3.95632
NRIP3	4.3251	7.55127	3.94976
TP53BP2	3.44036	3.94437	3.91286
IFI6	1.23428	2.68069	3.90219
USP11	3.01368	5.08442	3.88384
USP40	4.37411	4.16762	3.8763
ORC4	2.39623	1.19207	3.87028
MKNK2	2.56219	2.84308	3.85874
PPM1A	2.93699	2.92498	3.8174
FBXO33	1.50314	4.66468	3.80887
IDI1	6.00504	1.41142	3.79669
D2HGDH	2.45312	3.32798	3.77981
MED18	3.64807	6.74891	3.77194
MAGI3	3.91078	3.1652	3.75542
C11orf49	1.14813	1.74777	3.72202
HOXA-AS4	1.6996	2.49199	3.72136
WWC2	3.42032	1.45376	3.72024
RAB2B	3.52077	4.24757	3.71665
MAPRE2	1.5404	1.42084	3.71599
MIEN1	1.66502	1.1172	3.71019
CPD	3.57747	3.60131	3.69001
HOXA13	3.95766	6.23046	3.68304
RP11-432B6.3	2.29523	2.53411	3.68232
GINM1	3.019	2.55477	3.67664
PQLC3	2.0102	1.83732	3.67243
RALGAPA2	2.26647	2.52086	3.66613
RC3H2	3.76268	3.15507	3.65582
MTMR10	2.33587	2.42685	3.65344
OGFRL1	4.35081	2.68753	3.65306
GATAD2B	3.22359	3.43842	3.63989
MPP6	2.57131	2.85999	3.63921
CEP170B	5.67042	4.23427	3.63562
PCED1A	1.33115	3.55533	3.63371
TUBA1A	4.80769	4.29269	3.63331
ALAD	6.33724	3.63998	3.62411
PTTG1IP	2.80011	2.49184	3.61957
ERV3-1	1.63542	1.54239	3.61772
PPTC7	2.23765	2.30485	3.60452
ZFAND6	2.25022	3.28103	3.60067
ZC3H6	4.31327	4.12568	3.59648
RAB6A	4.84471	3.78855	3.59453
CDCA2	1.50608	3.02683	3.59288
RAB3IP	1.44028	1.98545	3.5875
ABI2	3.62615	5.10093	3.58603
ANO10	2.44315	8.1424	3.58286
NFE2L1	3.29972	7.30257	3.58209
SH3BGRL3	2.04	2.19368	3.58168
AHR	3.14404	2.48809	3.55989
MAP1B	2.3559	3.04811	3.55929
ENOX2	1.94692	2.82284	3.54357
RANBP10	1.46957	2.45131	3.5375
PDZD11	2.79216	4.40218	3.53565
LINC00938	1.33935	3.22489	3.53247
CCNH	2.74898	1.97518	3.52859
SUPT5H	1.98267	3.0091	3.51331
LUC7L	3.26239	3.79298	3.51169
MLLT4	1.36285	2.53491	3.50906
JAK1	3.12809	3.8075	3.50606
FAM3C	2.31887	1.00895	3.50245
PIF1	3.02314	2.35694	3.50126
DNAJC1	2.56023	2.75357	3.49847
OSBPL2	1.5332	1.25999	3.49401
SSBP2	2.92444	3.14887	3.48989
KIAA2026	4.65071	2.22102	3.4872
ZIC2	1.06266	3.36513	3.47486
CCL16	2.74019	3.14211	3.44762
KIAA0141	1.68544	3.21587	3.44054
SPTY2D1	3.31539	5.11998	3.43254
GLG1	3.22792	3.7047	3.43192
STIM2	1.49399	1.51193	3.4177
SENP2	2.09175	2.29397	3.41284
SKIDA1	3.51134	2.42239	3.41153
IGBP1	2.1043	3.54358	3.40289
AC002117.1	2.22314	2.80799	3.40264
CEBPB	3.22902	1.44856	3.39578
SAT1	4.43321	5.87718	3.39374
USP38	1.19249	2.39199	3.3825
AC122129.1	1.3009	3.47925	3.37372
BORA	1.52185	2.14932	3.37177
LIPA	4.73346	1.11841	3.35949
ANXA1	2.0045	3.44308	3.35732
RNF141	1.47642	3.05946	3.34927
TRIM33	2.9553	1.90289	3.34399
DLGAP4	1.07717	2.03999	3.33812
PAFAH1B1	2.39445	3.88072	3.33641
TES	3.04347	2.99763	3.33513
FRYL	3.94252	3.71427	3.32881
UBE2O	2.91682	2.79023	3.32358
PARP4	1.65977	1.52968	3.32057
RGL2	1.15663	4.03682	3.3201
XPC	1.83914	2.61357	3.32002
ITFG3	2.86534	4.84402	3.31923
SLC30A5	2.87255	2.71167	3.31551
IFI27L2	3.05967	2.95284	3.31347
ECT2	2.79714	2.83002	3.30696
MAPK8IP3	1.46078	2.94584	3.29906
SDCBP	3.27831	4.32068	3.29718
ING2	3.16586	2.52972	3.29109
NOSIP	3.48473	3.36053	3.28826
NBR1	2.17476	1.55999	3.28676
DCXR	2.22422	2.04582	3.28548
STARD3NL	1.42542	3.71646	3.28511
WBP2	5.38977	4.39232	3.27969
GPS2	1.5728	3.02482	3.26829
SLC35A3	3.13839	3.44224	3.2668
HK1	2.17196	2.27356	3.26662
MTMR9	4.89331	2.00952	3.26094
GCC2	2.99125	3.09377	3.25869
PIAS3	1.8352	1.60726	3.25072
TNIP2	1.89825	3.8257	3.23869
ANKRD50	3.85774	3.50579	3.23702
GOLGB1	3.11696	3.6912	3.23598
CLIP1	3.03144	3.14188	3.235
PPP1R2	2.33238	2.29532	3.2335
KCNN2	1.05738	1.04875	3.23049
CTNNB1	2.94357	3.18726	3.22905
PSAP	2.65361	3.10556	3.22835
SNX1	4.11393	4.59923	3.21143
SPTBN1	2.53904	2.91106	3.1981
CELSR2	1.82805	1.36664	3.19795
CDC37L1	1.41019	2.61676	3.19545
TNK2	3.9845	3.29278	3.19097
CIT	1.99848	3.64508	3.18353
CTSV	1.72767	1.02853	3.18014
ALKBH6	1.56522	1.83126	3.17007
RP11-373L24.1	2.52552	1.89221	3.16506
MXD4	2.49738	3.01813	3.14837
DGKE	2.14319	2.04644	3.1412
NUP43	1.80248	2.65031	3.14053
GABARAPL2	2.52067	2.29759	3.13689
PNPLA2	1.4007	3.20473	3.13553
SETD7	2.8777	1.08799	3.12723
ZFC3H1	3.0664	3.07528	3.12242
PLOD1	2.233	2.80771	3.0877
TPBG	4.59961	1.87999	3.08514
REPS1	2.36773	2.18531	3.08505
DHX8	1.69373	2.75165	3.0805
SYAP1	3.4229	3.43985	3.07711
MALAT1	2.39788	2.64179	3.06583
RBM15	2.52613	1.27771	3.06496
ANXA2R	2.83242	3.27035	3.05648
TM2D3	4.4457	1.64965	3.05481
RANBP3	2.06045	3.32167	3.05431
SNAP23	3.89553	2.4036	3.03025
SOX4	3.30974	3.38898	3.02397
MCM9	4.01637	3.15998	3.01829
TNFRSF10B	1.24688	3.62734	3.01794
CLSTN1	2.72119	2.80241	3.01727
C5orf42	2.78888	1.41929	3.01596
RBM38	3.28247	3.54717	3.01547
CEP19	5.52968	1.61199	3.01452
RALGAPB	3.72349	2.93427	3.00284
COPS4	1.49001	2.08731	3.00138
PMPCB	2.80758	3.18186	2.99502

## Sheet: ChIPseq data
S1 Table. ChIPseq data
# GREAT version 3.0.0 species assembly hg19	Association rule: Basal+extension: 10000 bp upstream, 10000 bp downstream, 0 bp max extension, curated regulatory domains included
AARS2	unnamed (-364)
ABCA7	unnamed (-1059)
ABCC1	unnamed (+4506)
ABCF3	unnamed (-8935)
ABHD16A	unnamed (+2304)
ABI3	unnamed (+7452)
ACBD3	unnamed (+2968)
ACHE	unnamed (+8443)
ACIN1	unnamed (-220)
ADAM9	unnamed (-94)
ADAP1	unnamed (-7845)
ADAR	unnamed (+1778)
ADIPOR1	unnamed (-2178)
AGER	unnamed (-1222)
AGPAT1	unnamed (-8466)
AGT	unnamed (-1638)
AGTRAP	unnamed (-2304)
AHNAK	unnamed (-8400)
AIDA	unnamed (+1999)
AIF1	unnamed (+2739)
AIP	unnamed (+1320)
AK9	unnamed (-5258)
AKAP1	unnamed (+3969)
AKAP8	unnamed (+6460)
AKIRIN2	unnamed (-6052)
AKR1A1	unnamed (-3461)
AKR7A2	unnamed (-5333)
ALDH9A1	unnamed (+1368)
AMD1	unnamed (+3043)
AMIGO2	unnamed (-3060)
AMPD2	unnamed (-6657)
ANKRD11	unnamed (+7846)
ANKRD34A	unnamed (+7057)
ANKRD45	unnamed (-3767)
ANXA6	unnamed (+4580)
ANXA9	unnamed (-7793)
AP1B1	unnamed (+2707)
AP2M1	unnamed (+2233)
APH1A	unnamed (-1078)
APOM	unnamed (+9916)
ARHGAP25	unnamed (+6382)
ARHGEF11	unnamed (+3024)
ARHGEF2	unnamed (+801)
ARID1A	unnamed (+3013)
ARL4D	unnamed (-6628)
ARPC4	unnamed (+532)
ARPC4-TTLL3	unnamed (+535)
ARPC5	unnamed (+5635)
ARRB1	unnamed (+7709)
ASF1A	unnamed (-451)
ASH2L	unnamed (-8940)
ASPHD1	unnamed (-8295)
ASPM	unnamed (+4446)
ATF6B	unnamed (-715)
ATP1A1	unnamed (+8047)
ATP1B1	unnamed (+7263)
ATP2B4	unnamed (+5143)
ATP5F1	unnamed (+1698)
ATP6V1C1	unnamed (+6729)
ATXN7L3	unnamed (-5785)
B3GALNT2	unnamed (+6937)
B3GNT2	unnamed (+8919)
B3GNT7	unnamed (-5750)
B4GALT3	unnamed (+7226)
BAG4	unnamed (+2603)
BCL2	unnamed (+8080)
BIN2	unnamed (+232)
BIN3	unnamed (+2756)
BMI1	unnamed (+4404)
BMP8A	unnamed (+8611)
BRD3	unnamed (+7287)
BRD4	unnamed (-1702)
BRD8	unnamed (-6173)
BRI3	unnamed (+4718)
BROX	unnamed (-2028)
BYSL	unnamed (+9880)
C10orf105	unnamed (-8204)
C10orf54	unnamed (+589)
C10orf95	unnamed (-2709)
C11orf45	unnamed (-1932)
C14orf119	unnamed (+1069)
C17orf62	unnamed (-7179)
C17orf70	unnamed (-7717)
C1orf191	unnamed (-8076)
C1orf35	unnamed (-6406)
C1orf43	unnamed (+1432)
C1orf54	unnamed (+1877)
C1orf56	unnamed (+6944)
C1orf95	unnamed (+389)
C2CD2L	unnamed (-4840)
C5orf20	unnamed (+8422)
C6orf120	unnamed (-3041)
C6orf47	unnamed (-4615)
C8orf44-SGK3	unnamed (-332)
CA2	unnamed (+1782)
CACYBP	unnamed (+9847)
CALM2	unnamed (+3150)
CALU	unnamed (+2457)
CAMK1	unnamed (-4520)
CAPN10	unnamed (-3482)
CAPN2	unnamed (+2955)
CASC3	unnamed (-9583)
CAT	unnamed (-4521)
CBX8	unnamed (-7062)
CC2D1B	unnamed (+30)
CCL3	unnamed (+1938)
CCM2	unnamed (+426)
CCR2	unnamed (+1309)
CD109	unnamed (+464)
CD164	unnamed (+3917)
CD300A	unnamed (-1951)
CD37	unnamed (-820)
CD52	unnamed (-498)
CD82	unnamed (+6786)
CDC14A	unnamed (+252)
CDC5L	unnamed (+971)
CDC73	unnamed (+1717)
CDCA5	unnamed (+764)
CDCP2	unnamed (-872)
CDK19	unnamed (+3621)
CDKN2C	unnamed (-2804)
CEBPD	unnamed (+4832)
CEP170	unnamed (+987)
CEP192	unnamed (+278)
CERS2	unnamed (+740)
CGN	unnamed (+1379)
CHD2	unnamed (+3160)
CHI3L1	unnamed (-3738)
CHI3L2	unnamed (+1882)
CHRNA6	unnamed (+7316)
CHST13	unnamed (+4850)
CIAO1	unnamed (-6221)
CIDEB	unnamed (-1073)
CITED2	unnamed (+3620)
CKLF	unnamed (-422)
CKS1B	unnamed (-8091)
CLIC1	unnamed (+2446)
CNPY3	unnamed (+485)
COA6	unnamed (+1426)
COL12A1	unnamed (-6179)
COMMD3	unnamed (+9641)
COMMD3-BMI1	unnamed (+9206)
COMT	unnamed (+184)
COPS7B	unnamed (-1892)
COQ2	unnamed (+1981)
COX7A2	unnamed (+7819)
CPT2	unnamed (+2417)
CREB3	unnamed (-3004)
CREB3L4	unnamed (+350)
CREG1	unnamed (-423)
CRTC2	unnamed (-9628)
CS	unnamed (+2066)
CSNK2B	unnamed (-677)
CSRNP1	unnamed (+4433)
CSRP1	unnamed (+2238)
CTDSP1	unnamed (-3630)
CTDSP2	unnamed (+8469)
CTNNB1	unnamed (+9534)
CTSB	unnamed (+8673)
CTSE	unnamed (-8360)
CYB5R1	unnamed (+6713)
CYP7B1	unnamed (-9270)
CYTH4	unnamed (-3765)
DAZAP2	unnamed (+5311)
DCAF10	unnamed (-7376)
DCK	unnamed (+2951)
DCLRE1C	unnamed (+2056)
DCPS	unnamed (+9571)
DCTN4	unnamed (-5106)
DDAH2	unnamed (-5080)
DDX41	unnamed (+8056)
DECR1	unnamed (+3738)
DEF6	unnamed (+7845)
DEGS1	unnamed (+1750)
DENND1A	unnamed (+3340)
DENND1B	unnamed (+7707)
DENND2D	unnamed (-1964)
DENND3	unnamed (+6421)
DGAT1	unnamed (+4181)
DGKG	unnamed (-675)
DHX9	unnamed (+3818)
DIO1	unnamed (+689)
DMRTA2	unnamed (+3866)
DNAAF2	unnamed (-3263)
DNAJC15	unnamed (+5982)
DNAJC5B	unnamed (-2800)
DOCK8	unnamed (+2989)
DOK2	unnamed (+919)
DOK3	unnamed (+444)
DOM3Z	unnamed (+634)
DOT1L	unnamed (+4798)
DPAGT1	unnamed (+5788)
DPH7	unnamed (+1876)
DR1	unnamed (+9032)
DTL	unnamed (-700)
DUSP3	unnamed (+4966)
DUSP6	unnamed (+4078)
E2F7	unnamed (+4044)
EDEM2	unnamed (+1289)
EHD1	unnamed (+795)
EIF3E	unnamed (+4742)
EIF4EBP1	unnamed (+819)
EIF4EBP3	unnamed (+4927)
EIF4G1	unnamed (+5652)
ELMSAN1	unnamed (+9729)
ENO1	unnamed (+3775)
ENSG00000115128	unnamed (-6739)
ENSG00000185900	unnamed (+3662)
ENSG00000248993	unnamed (-3999)
ENSG00000255835	unnamed (+3690)
ENSG00000257184	unnamed (-2517)
ENSG00000258728	unnamed (-2111)
ENSG00000263020	unnamed (-715)
ENSG00000270149	unnamed (-7602)
ENSG00000271810	unnamed (+1863)
EPB41L2	unnamed (+2227)
EPN1	unnamed (+2231)
ERI3	unnamed (+1395)
ERMP1	unnamed (+1112)
ESCO2	unnamed (+688)
EVL	unnamed (+5683)
EXOSC3	unnamed (-8069)
EXOSC4	unnamed (-606)
FADS2	unnamed (+3557)
FAF1	unnamed (+2322)
FAIM3	unnamed (-5297)
FAM109B	unnamed (-4228)
FAM129C	unnamed (-994)
FAM159A	unnamed (+872)
FAM20B	unnamed (+1055)
FAM63A	unnamed (+2417)
FANCE	unnamed (+1328)
FANK1	unnamed (+141)
FBXO5	unnamed (-6324)
FCGR2A	unnamed (-8519)
FCHO2	unnamed (-276)
FDFT1	unnamed (+4193)
FGD2	unnamed (+5792)
FGL1	unnamed (-8192)
FHL3	unnamed (+6212)
FHOD1	unnamed (+3659)
FIG4	unnamed (+5158)
FKBP5	unnamed (+4384)
FKBPL	unnamed (+1336)
FMNL1	unnamed (+4680)
FOXD1	unnamed (+6331)
FOXD4	unnamed (+4545)
FOXP4	unnamed (-3225)
FPR1	unnamed (-725)
FRS3	unnamed (-4969)
FSCN1	unnamed (+4667)
FTH1	unnamed (-32)
FZD2	unnamed (-9676)
GABRR2	unnamed (+2083)
GALT	unnamed (-2129)
GATAD2B	unnamed (+1693)
GFI1	unnamed (-4491)
GGA2	unnamed (-9765), unnamed (+6832)
GHRL	unnamed (-306)
GLB1L	unnamed (-4274)
GLO1	unnamed (+7653)
GLUL	unnamed (-113)
GNAT2	unnamed (-940)
GNGT2	unnamed (-8279)
GNPAT	unnamed (-6)
GON4L	unnamed (+1330)
GPAA1	unnamed (-4590)
GPANK1	unnamed (+896)
GPBAR1	unnamed (-2029)
GPR124	unnamed (-3940)
GPR132	unnamed (-423)
GPR183	unnamed (-5315)
GPR61	unnamed (-5328)
GPSM3	unnamed (+7360)
GRINA	unnamed (+6027)
GRK6	unnamed (+2020)
GTF3A	unnamed (+1307)
H2AFX	unnamed (-7076)
H6PD	unnamed (+5278)
HAUS6	unnamed (+2221)
HBEGF	unnamed (+4893)
HCST	unnamed (+1405)
HEATR1	unnamed (+1613)
HECTD3	unnamed (-872)
HEYL	unnamed (-4065)
HIST2H2AA3	unnamed (-4440)
HIST2H2AA4	unnamed (-3725)
HIST2H3A	unnamed (-5263)
HIST2H3C	unnamed (-6153)
HIST3H2A	unnamed (-4741)
HIST3H2BB	unnamed (+4493)
HK3	unnamed (+437)
HLA-DMA	unnamed (-3999)
HLX	unnamed (+2999)
HOOK3	unnamed (-1611)
HOXA10	unnamed (-8224)
HOXA11	unnamed (+2686)
HPS4	unnamed (+3836)
HPS6	unnamed (+2619)
HR	unnamed (-7985)
HSH2D	unnamed (-2414)
HSP90AB1	unnamed (-9185)
HTR1B	unnamed (+1912)
IBA57	unnamed (+5939)
IGF2BP2	unnamed (+5687)
IKBKE	unnamed (-486)
IL10	unnamed (-1036)
IL11RA	unnamed (-6168)
IL12RB2	unnamed (-1517)
IL21R	unnamed (-929)
INTS7	unnamed (+665)
IRAK1BP1	unnamed (+81)
IRAK3	unnamed (+6285)
IVD	unnamed (-8312)
IZUMO4	unnamed (-7282)
JAK2	unnamed (-3443)
JMJD1C	unnamed (+8988)
JTB	unnamed (+9435)
KANK1	unnamed (+829)
KCNJ1	unnamed (+4217)
KCNN2	unnamed (+6203)
KCTD20	unnamed (+1135)
KDM4C	unnamed (+353)
KIAA0020	unnamed (+5738)
KIF20A	unnamed (+6161)
KIF21B	unnamed (+2725)
KLF10	unnamed (-4283)
KLHDC3	unnamed (+2876)
KLHDC8B	unnamed (-7213)
KTI12	unnamed (+1808)
LAMB3	unnamed (-9989)
LAMTOR1	unnamed (+2600)
LAPTM5	unnamed (+5310)
LAX1	unnamed (+4522)
LCP2	unnamed (+7351)
LEFTY2	unnamed (-8347)
LEMD2	unnamed (+2335)
LGALS12	unnamed (-282)
LIN7A	unnamed (+752)
LITAF	unnamed (+3261)
LIX1L	unnamed (+480)
LMLN	unnamed (-1427)
LOXL2	unnamed (+3266)
LPHN2	unnamed (+5446)
LRIG2	unnamed (+1055)
LRMP	unnamed (+2185)
LRRC4	unnamed (+5936)
LRRC41	unnamed (+5082)
LRRFIP1	unnamed (-2550)
LSM1	unnamed (-2486)
LTA	unnamed (-8944)
LTB4R	unnamed (-843)
LTB4R2	unnamed (+2317)
LY6G5B	unnamed (-4780)
LY6G6F	unnamed (-5745)
LYN	unnamed (+9969)
LYSMD1	unnamed (+4036)
MADD	unnamed (+2199)
MAK16	unnamed (+1740)
MANBA	unnamed (+1935)
MAP1LC3B2	unnamed (-428)
MAPKBP1	unnamed (-1011)
MCM4	unnamed (+5306)
MDGA1	unnamed (-3520)
MEA1	unnamed (-3121)
MED13L	unnamed (+3979)
MED20	unnamed (-9969)
MEF2D	unnamed (-2554)
MEFV	unnamed (-1934)
MEIG1	unnamed (-7447)
MGAT1	unnamed (+2660)
MGAT2	unnamed (-2191)
MLLT1	unnamed (+4625)
MLLT11	unnamed (-3074)
MLLT6	unnamed (-3297)
MMP9	unnamed (-3046)
MNF1	unnamed (+3007)
MOB3A	unnamed (+6732)
MOV10	unnamed (+261)
MRFAP1	unnamed (+3063)
MRPL18	unnamed (+3873)
MRPL24	unnamed (+1796)
MRPL3	unnamed (+462)
MRPL55	unnamed (-569)
MRPL9	unnamed (-1087)
MRPS18A	unnamed (+9351)
MSH5	unnamed (-5149)
MSH5-SAPCD1	unnamed (-5148)
MSL1	unnamed (+8126)
MT2A	unnamed (+893)
MTCH1	unnamed (+1535)
MTFR2	unnamed (-9049)
MTIF3	unnamed (-8266)
MTMR11	unnamed (+9724)
MTX1	unnamed (+9312)
MUTYH	unnamed (-693)
MVB12B	unnamed (+5121)
MYC	unnamed (+3369)
MYO1F	unnamed (+5641)
MYO1G	unnamed (-2816)
NACA	unnamed (+2926)
NADK	unnamed (-1199)
NAGA	unnamed (+807)
NAPSA	unnamed (-7192)
NARF	unnamed (-718)
NAT9	unnamed (-6998)
NBPF1	unnamed (-6059)
NCF2	unnamed (-3340)
NCK1	unnamed (-3880)
NCK2	unnamed (+8169)
NDOR1	unnamed (-2407)
NDRG1	unnamed (+8615)
NEK6	unnamed (+6470)
NELFE	unnamed (+231)
NFE2	unnamed (-6494)
NFE2L1	unnamed (+3975)
NFKBID	unnamed (-3235)
NFX1	unnamed (+3711)
NFYA	unnamed (+3026)
NID1	unnamed (+6132)
NLRP3	unnamed (+3050)
NOL6	unnamed (+807)
NR1D1	unnamed (-4001)
NR1H2	unnamed (-3447)
NRGN	unnamed (+1638)
NSL1	unnamed (-2316)
NT5DC2	unnamed (-4621)
NTPCR	unnamed (+8749)
NUDT17	unnamed (-1035)
NUMB	unnamed (-1891)
NUP210L	unnamed (-2949)
OARD1	unnamed (-3380)
OAZ3	unnamed (+1682)
OGFRL1	unnamed (+1880)
OLIG1	unnamed (-7337)
ORC1	unnamed (-184)
OSTM1	unnamed (+416)
OTX1	unnamed (+5692)
PARP1	unnamed (+6888)
PARP10	unnamed (-9631)
PBX2	unnamed (+4640)
PCED1B	unnamed (+3322)
PCM1	unnamed (-4283)
PCYOX1L	unnamed (+3391)
PDE3B	unnamed (-2159)
PDE6D	unnamed (-3213)
PDF	unnamed (+2241)
PDSS2	unnamed (+1012)
PEA15	unnamed (+492)
PFKFB4	unnamed (-4348)
PGAM1	unnamed (-2887)
PHACTR2	unnamed (-408)
PHGDH	unnamed (+7943)
PI4KB	unnamed (+953)
PIGC	unnamed (-2347)
PIGV	unnamed (-3192)
PIPOX	unnamed (+2105)
PLA2G15	unnamed (+1730)
PLAGL2	unnamed (+4477)
PLEC	unnamed (+3982)
PLEKHO1	unnamed (-4229)
PMF1-BGLAP	unnamed (-6793)
PMPCA	unnamed (+485)
PMVK	unnamed (-1056)
PNISR	unnamed (+4517)
PNLDC1	unnamed (-5930)
PNPLA3	unnamed (+3484)
PNRC1	unnamed (-2022)
POFUT1	unnamed (-4566)
POLD4	unnamed (-2592)
POLH	unnamed (-1051)
POLR3C	unnamed (+2628)
POLR3GL	unnamed (-7178)
PPFIBP2	unnamed (+8586)
PPIF	unnamed (+4776)
PPIL4	unnamed (+988)
PPM1J	unnamed (+5985)
PPOX	unnamed (+3844)
PPP2R5A	unnamed (+2873)
PQLC2	unnamed (+5151)
PRDM1	unnamed (+1859)
PRDX3	unnamed (+2795)
PRDX6	unnamed (+848)
PRELID1	unnamed (-1818)
PRICKLE4	unnamed (+4107)
PRKDC	unnamed (-6059)
PRPF38A	unnamed (+79)
PRPF38B	unnamed (+4283)
PRPF6	unnamed (-1403)
PRRC2A	unnamed (-2802)
PRSS36	unnamed (-156)
PRUNE	unnamed (-2519)
PSMA1	unnamed (+2053)
PSMB4	unnamed (+1290)
PSMB8	unnamed (-7863)
PSMB9	unnamed (-2251)
PTPN2	unnamed (+4203)
PTPN23	unnamed (-2070)
PTTG1IP	unnamed (-156)
PUF60	unnamed (+125)
PVRL4	unnamed (-7430)
PXT1	unnamed (-1013)
PYCR2	unnamed (+3671)
PYGO2	unnamed (-4860)
QSOX1	unnamed (+4324)
QSOX2	unnamed (+5358)
RAB24	unnamed (+1752)
RAB31	unnamed (+1440)
RAB4A	unnamed (-7585)
RABGGTA	unnamed (-4993)
RAD54L	unnamed (+1663)
RALGDS	unnamed (-2875)
RBBP5	unnamed (+689)
RBM12B	unnamed (+7304)
RBM4	unnamed (+2156)
RCHY1	unnamed (+2161)
RCL1	unnamed (+3729)
REEP3	unnamed (+8001)
REEP4	unnamed (+2098)
RELT	unnamed (+4999)
RFX5	unnamed (+165)
RGL1	unnamed (-5951)
RHOBTB2	unnamed (-9598)
RHOC	unnamed (-2365)
RHOG	unnamed (+5934)
RHOU	unnamed (+5868)
RNF115	unnamed (-2780)
RNF122	unnamed (+7448)
RNF139	unnamed (+8104)
RNF170	unnamed (+1402)
RNF181	unnamed (-8055)
RNF40	unnamed (-1395)
RNF5	unnamed (+7192)
RPL30	unnamed (+6676)
RPL35A	unnamed (+8808)
RPL36AL	unnamed (+2105)
RPL5	unnamed (+3921)
RPRD2	unnamed (+4217)
RPS20	unnamed (+1488)
RPS9	unnamed (+6343)
RRAGA	unnamed (+764)
RRM2B	unnamed (+1760)
RRP12	unnamed (-5917)
RRP36	unnamed (-4556)
RSL24D1	unnamed (+1360)
RSRC1	unnamed (-5150)
RUNX1	unnamed (+2263)
RUSC1	unnamed (+6397)
RXFP4	unnamed (-2191)
RXRA	unnamed (+9812)
S100A11	unnamed (-3096)
S100A3	unnamed (+6189)
S100A4	unnamed (+2702)
S100A5	unnamed (-1418)
S100A6	unnamed (-6939)
SAFB	unnamed (+3070)
SAFB2	unnamed (-3243)
SARS	unnamed (-2677)
SCAMP2	unnamed (+3873)
SCARB1	unnamed (+3607)
SCCPDH	unnamed (+5539)
SCNM1	unnamed (-4159)
SCYL3	unnamed (+433)
SDCCAG3	unnamed (-618)
SDCCAG8	unnamed (-1993)
SELPLG	unnamed (-4487)
SEMA4A	unnamed (-1226)
SERPINB10	unnamed (-8619)
SETD7	unnamed (-768)
SEZ6L2	unnamed (+7122)
SF3A3	unnamed (-8372)
SF3B4	unnamed (+1169)
SFT2D2	unnamed (+1493)
SFT2D3	unnamed (+2780)
SGK3	unnamed (+8110)
SH3BGRL3	unnamed (+4350)
SH3BP1	unnamed (-3800)
SHC1	unnamed (+4139)
SHISA4	unnamed (-5164)
SHOX2	unnamed (+1258)
SIGMAR1	unnamed (-6763)
SIK3	unnamed (+2566)
SKIDA1	unnamed (+6976)
SKIV2L	unnamed (-201)
SLA	unnamed (-9971)
SLC10A4	unnamed (+4554)
SLC16A1	unnamed (+223)
SLC17A5	unnamed (-270)
SLC20A2	unnamed (-4537)
SLC22A15	unnamed (+7288)
SLC22A16	unnamed (-8047)
SLC25A15	unnamed (-7343)
SLC25A24	unnamed (+1292)
SLC25A51	unnamed (-3107)
SLC27A3	unnamed (-2509)
SLC2A9	unnamed (-1245)
SLC38A1	unnamed (+4760)
SLC38A2	unnamed (+638)
SLC39A1	unnamed (-4778)
SLC45A3	unnamed (+9124)
SLC6A16	unnamed (-9355)
SLC9A5	unnamed (-4951)
SMARCA2	unnamed (+7512)
SMARCC2	unnamed (+3354)
SMDT1	unnamed (-9672)
SMG5	unnamed (+3206)
SMIM19	unnamed (+5308)
SMIM3	unnamed (+6967)
SMIM4	unnamed (+1793)
SNX16	unnamed (+1597)
SOBP	unnamed (+7974)
SORBS3	unnamed (-5599)
SORT1	unnamed (+3724)
SP9	unnamed (+2949)
SQLE	unnamed (+2612)
SRA1	unnamed (+5717)
SRP14	unnamed (-8275)
SRRD	unnamed (-3901)
ST14	unnamed (+8227)
ST3GAL1	unnamed (-80)
ST6GALNAC6	unnamed (-5043)
STIM1	unnamed (+2738)
STK16	unnamed (+4291)
STK19	unnamed (-288)
STK38	unnamed (+1460)
STT3A	unnamed (+3039)
STXBP3	unnamed (+1888)
SUMF1	unnamed (-9007)
SUN2	unnamed (+2393)
SUPT16H	unnamed (+984)
SV2A	unnamed (-9633)
SYNGR2	unnamed (+4884)
SYNJ2	unnamed (-1217)
SYT11	unnamed (-1439)
TACC1	unnamed (+1691)
TADA3	unnamed (-902)
TAGAP	unnamed (-3039)
TAGLN2	unnamed (+8284)
TAP1	unnamed (+2068)
TATDN3	unnamed (+2270)
TBC1D20	unnamed (+2532)
TBCC	unnamed (+1958)
TBRG1	unnamed (+2259)
TCEB1	unnamed (+8366)
TCN2	unnamed (+1636)
TCP1	unnamed (-4590)
TCTEX1D4	unnamed (-8826)
TDRD7	unnamed (+5674)
TEAD3	unnamed (+6305)
TEC	unnamed (+4777)
TEDDM1	unnamed (+8297)
TEX2	unnamed (+1066)
THAP6	unnamed (-1949)
THEMIS2	unnamed (-9341)
THSD7A	unnamed (+138)
TK2	unnamed (-1733)
TLN1	unnamed (+3064)
TLR5	unnamed (-7846)
TM2D2	unnamed (-359)
TM9SF4	unnamed (+3500)
TMBIM1	unnamed (-3071)
TMEM104	unnamed (+6846)
TMEM105	unnamed (+5585)
TMEM123	unnamed (+675)
TMEM127	unnamed (+6083)
TMEM173	unnamed (+9802)
TMEM180	unnamed (-7143)
TMEM194B	unnamed (+4531)
TMEM203	unnamed (+2350)
TMEM206	unnamed (-3604)
TMEM25	unnamed (-7011)
TMEM53	unnamed (-3505)
TMEM79	unnamed (-4660)
TMEM87B	unnamed (+1530)
TNFAIP8L2	unnamed (+5254)
TNFRSF10B	unnamed (-432)
TNN	unnamed (+3511)
TOE1	unnamed (+1411)
TOMM20	unnamed (+7073)
TOMM5	unnamed (-148)
TOMM6	unnamed (-2793)
TOP1MT	unnamed (+1312)
TOR1AIP1	unnamed (-8369)
TOR1AIP2	unnamed (+3856)
TOR4A	unnamed (-5359)
TP53I3	unnamed (+1999)
TPCN1	unnamed (+1131)
TPM3	unnamed (+5070)
TPRN	unnamed (-2490)
TPT1	unnamed (+5757)
TRA2B	unnamed (+8683)
TRAF3IP2	unnamed (+2416)
TRAF3IP3	unnamed (+7476)
TRAM2	unnamed (+415)
TRIB1	unnamed (+2511)
TRIM11	unnamed (+5605)
TRIM25	unnamed (+1142)
TRIM55	unnamed (-8623)
TRMT1L	unnamed (+2363)
TROVE2	unnamed (+2354)
TSTD1	unnamed (-7556)
TUBA4A	unnamed (+4286)
TXLNA	unnamed (+351)
TXNIP	unnamed (+8574)
TXNRD2	unnamed (+19)
TYROBP	unnamed (+4410)
UBAC1	unnamed (+332)
UBAP2L	unnamed (-1675)
UBASH3B	unnamed (+8641)
UBE2D2	unnamed (+3654)
UBE2R2	unnamed (-467)
UBL4B	unnamed (-9430)
UBXN11	unnamed (+904)
UCHL5	unnamed (-2892)
UCN2	unnamed (+2535)
UFSP1	unnamed (+2241)
UHMK1	unnamed (+1254)
UNC119	unnamed (+2793)
UQCRH	unnamed (-5105)
UROD	unnamed (+54)
USF1	unnamed (-569)
USP32	unnamed (+1365)
USP7	unnamed (+4712)
VAMP5	unnamed (+3271)
VARS	unnamed (+2832)
VASP	unnamed (+6317)
VCPIP1	unnamed (-67)
VEGFA	unnamed (+3373)
VLDLR	unnamed (-8473)
VWA7	unnamed (+8891)
WARS	unnamed (+2283)
WBP1L	unnamed (-1968)
WBP4	unnamed (-7008)
WDR26	unnamed (-5260)
WDR5	unnamed (+1167)
WDR6	unnamed (+363)
WDR77	unnamed (-1258)
WIPF1	unnamed (+3126)
XPO5	unnamed (+976)
XPO7	unnamed (-6730)
YDJC	unnamed (+5633)
YIPF1	unnamed (-5096)
YTHDF3	unnamed (+2703)
ZAR1	unnamed (-2355)
ZBED6	unnamed (+2556)
ZBTB24	unnamed (+6324)
ZBTB5	unnamed (+1053)
ZBTB7B	unnamed (+3510)
ZBTB9	unnamed (-4497)
ZC3H11A	unnamed (-470)
ZC3H12D	unnamed (+7977)
ZCCHC3	unnamed (+3663)
ZFPL1	unnamed (-848)
ZNF124	unnamed (+4054)
ZNF250	unnamed (+740)
ZNF251	unnamed (-122)
ZNF414	unnamed (-1609)
ZNF595	unnamed (-4591)
ZNF629	unnamed (+8657)
ZNF670	unnamed (-98)
ZNF687	unnamed (-1265)
ZNF688	unnamed (+2017)
ZNF695	unnamed (+2290)
ZNF7	unnamed (+667)
ZSCAN2	unnamed (-3244)
ZYX	unnamed (-1294)
